# Supplementary material for: DNA damage response and repair in perspective: Aedes aegypti, Drosophila melanogaster and Homo sapiens
Source: Parasit Vectors. 2019 Nov 11;12:533. doi: 10.1186/s13071-019-3792-1 (PMC6849265; doi:10.1186/s13071-019-3792-1)
Supplement: Supplementary file 2 — Additional file 2: Table S1. ATR signaling protein codes. Table S2. DSB protein codes. Table S3. H2A codes. Table S4. HR protein codes. Table S5. NHEJ protein codes. Table S6. MMEJ protein codes. Table S7. MMR protein codes. Table S8. BER protein codes. Table S9. NER protein codes. Table S10. Direct repair protein codes. [file 13071_2019_3792_MOESM2_ESM.xlsx]

## Sheet: Table S1. ATR signaling
ATR signaling proteins	A. aegypti	H. sapiens	Ref	D. melanogaster	Ref
ATR	AAEL010069-PB AAEL024373-PA	Q13535	(Arcas et al., 2014)	NP_523369	(Arcas et al., 2014)
ATRIP	AAEL002238-PA	Q8WXE1	(Arcas et al., 2014)	NP_524135	(Arcas et al., 2014)
RPA1	AAEL012826-PA	P27694	Reactome - HDR, MMR, BER, NER	NP_524274	(Arcas et al., 2014)
RPA2	AAEL014250-PA	P15927	Reactome - HDR, MMR, BER, NER	NP_610077	(Arcas et al., 2014)
RPA3	AAEL007291-PA	P35244	Reactome - HDR, MMR, BER, NER	NP_572737	(Arcas et al., 2014)
RAD17	AAEL027380-PA	O75943	(Arcas et al., 2014)	NP_650382	(Arcas et al., 2014)
RFC2	AAEL020929-PA	P35250	Reactome - HDR, BER, NER	NP_523915	(Arcas et al., 2014)
RFC3	AAEL007581-PA AAEL024947-PA	P40938	Reactome - HDR, BER, NER	NP_609494	(Arcas et al., 2014)
RFC4	AAEL006788-PA	P35249	Reactome - HDR, BER, NER	NP_573245	(Arcas et al., 2014)
RFC5	AAEL009465-PA	P40937	Reactome - HDR, BER, NER	NP_609399	(Arcas et al., 2014)
RAD9	AAEL010759-PA	Q99638	(Arcas et al., 2014)	NP_001097639	(Arcas et al., 2014)
RAD1	AAEL025383-PA AAEL025383-PB AAEL009701-PB AAEL009701-PC AAEL009701-PD	O60671	(Arcas et al., 2014)	NP_477440	(Arcas et al., 2014)
HUS1	AAEL006107-PA	O60921	(Arcas et al., 2014)	NP_477426	(Arcas et al., 2014)
TOPBP1	AAEL013962-PB	Q92547	(Arcas et al., 2014)	NP_524909.1	(Arcas et al., 2014)
CHK1	AAEL018254-PA AAEL018254-PB	O14757	(Arcas et al., 2014)	NP_723985.1	(Arcas et al., 2014)
MTA2	X
NR4A2	AAEL022402-PA AAEL022402-PB AAEL022402-PC
TIPIN	AAEL003648-PC AAEL003648-PD
TIMELESS	AAEL019522-PA
CLSPN	AAEL027754-PA AAEL000154-PA
SMARCAL1	AAEL006963-PA
RHINO	X
UBR5	X

## Sheet: Table S2. DSB
DSB proteins	A. aegypti	H. sapiens	Ref	D. melanogaster	Ref
NBN	AAEL023570-PA AAEL014377-PA AAEL014377-PB	O60934	Reactome - DSB	NP_651973	(Arcas et al., 2014)
MRE11	AAEL023601-PA	P49959	Reactome - DSB	NP_523547	(Arcas et al., 2014)
RAD50	AAEL011772-PA AAEL005245-PB AAEL026871-PA AAEL020323-PA AAEL021668-PA AAEL025895-PA	Q92878	Reactome - DSB	NP_726199	(Arcas et al., 2014)
ATM	AAEL014900-PB AAEL014900-PC	Q13315	Reactome - DSB	NP_001036712	(Arcas et al., 2014)
H2AX	AAEL012499-PA	NP_002096	Reactome - DSB	NP_524519	(Sekelsky, 2017)
CHK2	AAEL007544-PA AAEL007544-PB AAEL007544-PC	O96017	Reactome - DSB	NP_724241	(Arcas et al., 2014)
p53	AAEL023585-PA AAEL023585-PB AAEL023585-PC	P04637	Reactome - DSB	NP_001163694	KEGG genes - Dmel_CG33336
MDC1	AAEL012508-PB	Q14676	Reactome - DSB	O96685	(Sekelsky, 2017)
RNF8	X	O76064	Reactome - DSB	X	X
PIAS1	AAEL015099-PE AAEL015099-PF	Q8N2W9	Reactome - DSB	NP_724749	(Arcas et al., 2014)
PIAS4	X	Q8N2W9	Reactome - DSB	X	X
HERC2	AAEL002306-PA	O95714	Reactome - DSB	NP_608388	(Arcas et al., 2014)
UBE2V2	AAEL011873-PA AAEL011873-PB AAEL011873-PC	Q15819	Reactome - DSB	NP_001286940	KEGG orthology - K10704
UBE2N	AAEL014642-PB	P61088	Reactome - DSB	NP_001162752	(Arcas et al., 2014)
RNF168	AAEL001357-PA	Q8IYW5	Reactome - DSB	X	X
TP53BP1	X	Q12888	Reactome - DSB	X	X
RIF1	AAEL021836-PA AAEL021836-PB AAEL021836-PC	Q5UIP0	Reactome - NHEJ	X	X
PAXP1	AAEL025635-PA	Q6ZW49	Reactome - NHEJ	NP_729947	(Arcas et al., 2014)
UIMC1 (RAP80)	X	Q96RL1	Reactome - DSB	X	X
ABRAXAS (FAM175A)	X	Q6UWZ7	Reactome - DSB	X	X
BRCA1	X	P38398	Reactome - DSB	X	X
BARD1	X	Q99728	Reactome - DSB	X	X
BRCC3 (BRCC36)	X	P46736	Reactome - DSB	X	X
BABAM1 (NBA1)	X	Q9NWV8	Reactome - DSB	X	X
BRE (BRCC45)	X	Q9NXR7	Reactome - DSB	X	X
RBBP8 (CtIP)	X	Q99708	Reactome - HDR	CG5872	(Sekelsky et al., 2017)
SMC1A	AAEL005802-PA
UBP11 (USP11)	X
SIRT1	X
RAD18	X
KPNA2	AAEL012960-PA
KAT5	AAEL014072-PB
SMARCA5	AAEL003950-PA
BAZ1B	X
EYA1	AAEL019952-PA AAEL019952-PB
EYA2	X
EYA3	X
EYA4	X
APBB1	X
MAPK8	AAEL008634-PC AAEL008634-PD AAEL008634-PE AAEL008634-PF AAEL008634-PG AAEL008634-PH AAEL008634-PI AAEL008634-PJ
KDM4A	X
KDM4B	AAEL008260-PA AAEL008260-PB AAEL008260-PC AAEL008260-PD AAEL008260-PE AAEL008260-PF AAEL010522-PA AAEL008266-PB AAEL008266-PC
UBC9	AAEL025779-PA AAEL027903-PA
SUMO1	X
TRIP12	AAEL026428-PA AAEL017357-PB AAEL017357-PC AAEL017357-PD AAEL017357-PE AAEL017357-PF
KAT8	AAEL007672-PA AAEL007672-PB
RPS27A	AAEL013536-PB AAEL013536-PC AAEL013536-PD
PPP5C	AAEL005080-PA

## Sheet: Table S3.H2A
H2A identified in Ae. Aegypti
AAEL000518-PB
AAEL003669-PA
AAEL003687-PB
AAEL003706-PB
AAEL007005-PA
AAEL012499-PA
AAEL020050-PA
AAEL020066-PA
AAEL020249-PA
AAEL020309-PA
AAEL020348-PA
AAEL020601-PA
AAEL020605-PA
AAEL020675-PA
AAEL020887-PA
AAEL020927-PA
AAEL021053-PA
AAEL021158-PA
AAEL021193-PA
AAEL021347-PA
AAEL021459-PA
AAEL021518-PA
AAEL021635-PA
AAEL021638-PA
AAEL021644-PA
AAEL021778-PA
AAEL022062-PA
AAEL022071-PA
AAEL022161-PA
AAEL022197-PA
AAEL022584-PA
AAEL022643-PA
AAEL022701-PA
AAEL022702-PA
AAEL022745-PA
AAEL022751-PA
AAEL022752-PA
AAEL022755-PA
AAEL022789-PA
AAEL022789-PB
AAEL022814-PA
AAEL022843-PA
AAEL022959-PA
AAEL023008-PA
AAEL023191-PA
AAEL023224-PA
AAEL023269-PA
AAEL023293-PA
AAEL023343-PA
AAEL023453-PA
AAEL023603-PA
AAEL023656-PA
AAEL023805-PA
AAEL023912-PA
AAEL024065-PA
AAEL024392-PA
AAEL024397-PA
AAEL024542-PA
AAEL024574-PA
AAEL024783-PA
AAEL025056-PA
AAEL025121-PA
AAEL025148-PA
AAEL025292-PA
AAEL025302-PA
AAEL025430-PA
AAEL025482-PA
AAEL025599-PA
AAEL025751-PA
AAEL025791-PA
AAEL025828-PA
AAEL025875-PA
AAEL026148-PA
AAEL026152-PA
AAEL026178-PA
AAEL026206-PA
AAEL026212-PA
AAEL026250-PA
AAEL026317-PA
AAEL026505-PA
AAEL026515-PA
AAEL026533-PA
AAEL026686-PA
AAEL026772-PA
AAEL026786-PA
AAEL026854-PA
AAEL026947-PA
AAEL027168-PA
AAEL027306-PA
AAEL027480-PA
AAEL027513-PA
AAEL027645-PA
AAEL027969-PA
AAEL028217-PA

## Sheet: Table S4. HR
HR proteins	A. aegypti	H. sapiens	Ref	D. melanogaster	Ref
NBN	AAEL023570-PA AAEL014377-PA AAEL014377-PB	O60934	Reactome - DSB	NP_651973	(Arcas et al., 2014)
MRE11	AAEL023601-PA	P49959	Reactome - DSB	NP_523547	(Arcas et al., 2014)
RAD50	AAEL011772-PA AAEL005245-PB AAEL026871-PA AAEL020323-PA AAEL021668-PA AAEL025895-PA AAEL021133-RA	Q92878	Reactome - DSB	NP_726199	(Arcas et al., 2014)
BRCA1	X	P38398	Reactome - DSB	X	X
RBBP8 (CtIP)	X	Q99708	Reactome - HDR	CG5872	(Sekelsky et al., 2017)
EXO1	AAEL006209-PA	Q9UQ84	Reactome - HDR, MMR	NP_477145.1	(Arcas et al., 2014)
DNA2	AAEL000201-PB AAEL000201-PC AAEL000201-PD AAEL000201-PE	P51530	Reactome - HDR	NP_727386.1	(Arcas et al., 2014)
BLM	AAEL004039-PA	P54132	Reactome - HDR	NP_524319.2	(Arcas et al., 2014)
WRN	AAEL025042-PA AAEL025042-PB AAEL026343-PA	Q14191	Reactome - HDR	X	X
RPA1	AAEL012826-PA	P27694	Reactome - HDR, MMR, BER, NER	NP_524274	(Arcas et al., 2014)
RPA2	AAEL014250-PA	P15927	Reactome - HDR, MMR, BER, NER	NP_610077	(Arcas et al., 2014)
RPA3	AAEL007291-PA	P35244	Reactome - HDR, MMR, BER, NER	NP_572737	(Arcas et al., 2014)
RAD51	AAEL006080-PA	Q06609	Reactome - DSB, HDR	NP_524583	(Arcas et al., 2014)
BRCA2	AAEL014774-PA	P38398	Reactome - DSB, HDR	X	X
PALB2	X	Q86YC2	Reactome - DSB, HDR	X	X
RAD51B	X	O15315	Reactome - DSB, HDR	X	X
RAD51C	AAEL011307-PA	O43502	Reactome - DSB, HDR	NP_733200	(Sekelsky, 2017)
RAD51D	AAEL015060-PA	O75771	Reactome - DSB, HDR	NP_610466	(Sekelsky, 2017)
XRCC2	X	O43543	Reactome - DSB, HDR	NP_573302	(Arcas et al., 2014)
XRCC3	AAEL027245-PA AAEL005399-PA	O43542	Reactome - DSB, HDR	NP_476740	(Arcas et al., 2014)
RAD54L	AAEL002647-PA	Q92698	Reactome - DSB, HDR	NP_476661	(Arcas et al., 2014)
RAD54B	AAEL002341-PB	NP_036547	KEGG orthology - K10877	X	X
PCNA	AAEL012545-PA	P12004	Reactome - HDR, MMR, BER, NER	NP_476905	(Arcas et al., 2014)
RFC1	AAEL001324-PB	P35251	Reactome - HDR, BER, NER	NP_524229	(Arcas et al., 2014)
RFC2	AAEL020929-PA	P35250	Reactome - HDR, BER, NER	NP_523915	(Arcas et al., 2014)
RFC3	AAEL007581-PA AAEL024947-PA	P40938	Reactome - HDR, BER, NER	NP_609494	(Arcas et al., 2014)
RFC4	AAEL006788-PA	P35249	Reactome - HDR, BER, NER	NP_573245	(Arcas et al., 2014)
RFC5	AAEL009465-PA	P40937	Reactome - HDR, BER, NER	NP_609399	(Arcas et al., 2014)
POLE	AAEL002800-PA	Q07864	Reactome - HDR, BER, NER	NP_524462	KEGG orthology - K02324
POLE2	AAEL002785-PA	P56282	Reactome - HDR, BER, NER	NP_647995	KEGG orthology - K02325
POLE3	AAEL001764-PA	Q9NPF9	Reactome - HDR, BER, NER	NP_476646	KEGG orthology - K02326
POLE4	AAEL010085-PA	Q9NR33	Reactome - HDR, BER, NER	NP_001163253	KEGG orthology - K03506
POLD1	AAEL027722-PA	P28340	Reactome - HDR, MMR, BER, NER	NP_524099	KEGG orthology - K02327
POLD2	AAEL007541-PB AAEL007541-PA	P49005	Reactome - HDR, MMR, BER, NER	NP_647659	KEGG orthology - K02328
POLD3	AAEL003935-PA	Q15054	Reactome - HDR, MMR, BER, NER	NP_001188816	KEGG orthology - K03504
POLD4	X	Q9HCU8	Reactome - HDR, MMR, BER, NER	X	X
POLK	X	Q9UBT6	Reactome - HDR, NER	X	X
POLH	AAEL004562-PA	Q9Y253	Reactome - DSB, HDR	NP_006493	KEGG orthology - K03509
EME1	AAEL009999-PA	Q96AY2	Reactome - DSB, HDR	NP_610611	(Arcas et al., 2014)
MUS81	AAEL011993-PA AAEL011993-PB AAEL011993-PC	Q96NY9	Reactome - DSB, HDR	NP_569873	(Arcas et al., 2014)
SLX1	AAEL018312-PA AAEL018312-PB	Q9BQ83	Reactome - DSB, HDR	NP_649484	(Arcas et al., 2014)
SLX4	X	Q8IY92	Reactome - DSB, HDR	X	X
TOP3A	AAEL007683-PA	Q13472	Reactome - DSB, HDR	NP_523602	(Arcas et al., 2014)
RMI1	AAEL007058-PA	Q9H9A7	Reactome - DSB, HDR	X	X
RMI2	X	Q96E14	Reactome - DSB, HDR	X	X
GEN1	AAEL000425-PA	Q17RS7	Reactome - DSB, HDR	NP_647943	KEGG orthology - K15338
RTEL1	AAEL008960-PA	Q9NZ71	Reactome - DSB, HDR	NP_001259262	KEGG orthology - K11136
PIF1	AAEL017186-PA	NP_001273425	KEGG orthology - K15255	NP_001285587	KEGG orthology - K15255
MCM2	AAEL007007-PA	NP_004517	KEGG orthology - K02540	NP_477121	KEGG orthology - K02540
MCM3	AAEL011811-PA	NP_001353298	KEGG orthology - K02541	NP_511048	KEGG orthology - K02541
MCM4	X	NP_005905	KEGG orthology - K02212	NP_001286160	KEGG orthology - K02212
MCM5	AAEL002810-PA	NP_006730	KEGG orthology - K02209	NP_524308	KEGG orthology - K02209
MCM6	AAEL012546-PA	NP_005906	KEGG orthology - K02542	NP_511065	KEGG orthology - K02542
MCM7	AAEL000999-PA	NP_005907	KEGG orthology - K02210	NP_523984	KEGG orthology - K02210
RAD52	X	P43351	Reactome - DSB, HDR	X	X
ABL1	AAEL008777-PB AAEL008777-PC AAEL008777-PD AAEL008777-PE
SMC5	AAEL010913-PB
SMC6	AAEL002581-PA
NSMCE2	AAEL001425-PA
SIRT6	AAEL011473-PB
CCNA2	AAEL000672-PA
CCNA1	X
CDK2	AAEL012339-PC AAEL023423-PA
BRIP1	X
PPP4C	AAEL004040-PA
PPP4R2	AAEL001129-PA
RAD51AP1	X
EME2	X
SPIDR	X

## Sheet: Table S5. NHEJ
NHEJ proteins	A. aegypti	H. sapiens	Ref	D. melanogaster	Ref
KU80 (XRCC5)	AAEL003684-PA	P13010	Reactome - DSB	NP_609767	(Arcas et al., 2014)
KU70 (XRCC6)	AAEL019404-PA AAEL019404-PB	P12956	Reactome - DSB	NP_536773	(Arcas et al., 2014)
DNAPKCS (PRKDC)	AAEL024736-PA	P78527	Reactome - DSB	X	X
Artemis (DCLRE1C)	AAEL026758-PA	Q96SD1	Reactome - DSB	X	X
POLM	X	Q9NP87	Reactome - NHEJ	X	X
POLL	X	Q9UGP5	Reactome - NHEJ	X	X
TDT	X	NP_004079	KEGG orthology - K00977	X	X
XRCC4	X	Q13426	Reactome - NHEJ	AAF50266	(Sekelsky, 2017)
XLF (NHEJ1)	AAEL021206-PA	Q9H9Q4	Reactome - NHEJ	AHN59389	(Sekelsky, 2017)
LIG4	AAEL021495-PA	P49917	Reactome - NHEJ	NP_572907	(Arcas et al., 2014)
APLF	AAEL011254-PA AAEL011254-PB AAEL011254-PC AAEL011254-PD AAEL011254-PE AAEL011254-PF AAEL011254-PG AAEL011254-PH	NP_775816	KEGG orthology - K13295	A8JR14	(Arcas et al., 2014)
APTX	AAEL014945-PB AAEL014945-PC AAEL014945-PD
PNKP	AAEL025882-PA
TDP1	AAEL011629-PB AAEL011629-PC
TDP2	X

## Sheet: Table S6. MMEJ
MMEJ proteins	A. aegypti	H. sapiens	Ref	D. melanogaster	Ref
NBN	AAEL023570-PA AAEL014377-PA AAEL014377-PB	O60934	Reactome - DSB	NP_651973	(Arcas et al., 2014)
MRE11	AAEL023601-PA	P49959	Reactome - DSB	NP_523547	(Arcas et al., 2014)
RAD50	AAEL011772-PA AAEL005245-PB AAEL026871-PA AAEL020323-PA AAEL021668-PA AAEL025895-PA AAEL021133-RA	Q92878	Reactome - DSB	NP_726199	(Arcas et al., 2014)
RBBP8 (CtIP)	X	Q99708	Reactome - HDR	CG5872	(Sekelsky et al., 2017)
PARP1	AAEL011815-PA	P09874	Reactome - HDR, BER, NER	NP_001104452	KEGG orthology - K10798
PARP2	X	Q9UGN5	Reactome - HDR, BER, NER	X	X
POLQ	AAEL005888-PA	P09874	Reactome - alt-NHEJ	NP_524333	KEGG orthology - K02349
XRCC1	AAEL002782-PB	P18887	Reactome - BER, NER	NP_572217	(Arcas et al., 2014)
LIG3	X	P49916	Reactome - BER, NER	NP_650187	KEGG orthology - K10776
LIG1	AAEL017566-PB AAEL017566-PC	P18858	Reactome - MMR, BER, NER	NP_611843.2	(Arcas et al., 2014)

## Sheet: Table S7. MMR
MMR proteins	A. aegypti	H. sapiens	Ref	D. melanogaster	Ref
MSH2	AAEL027688-PA	P43246	Reactome - MMR	NP_523565	(Arcas et al., 2014)
MSH3	X	P20585	Reactome - MMR	X	X
MSH6	AAEL011780-PA	P52701	Reactome - MMR	NP_648755	(Arcas et al., 2014)
MLH1	AAEL005858-PA	P40692	Reactome - MMR	NP_477022	(Arcas et al., 2014)
MLH3	X	Q9UHC1	Reactome - MMR	X	X
PMS2	AAEL026487-PA AAEL026487-PB	P54278	Reactome - MMR	NP_477023	(Arcas et al., 2014)
PCNA	AAEL012545-PA	P12004	Reactome - HDR, MMR, BER, NER	NP_476905	(Arcas et al., 2014)
RFC1	AAEL001324-PB	P35251	Reactome - HDR, BER, NER	NP_524229	(Arcas et al., 2014)
RFC2	AAEL020929-PA	P35250	Reactome - HDR, BER, NER	NP_523915	(Arcas et al., 2014)
RFC3	AAEL007581-PA AAEL024947-PA	P40938	Reactome - HDR, BER, NER	NP_609494	(Arcas et al., 2014)
RFC4	AAEL006788-PA	P35249	Reactome - HDR, BER, NER	NP_573245	(Arcas et al., 2014)
RFC5	AAEL009465-PA	P40937	Reactome - HDR, BER, NER	NP_609399	(Arcas et al., 2014)
EXO1	AAEL006209-PA	Q9UQ84	Reactome - HDR, MMR	NP_477145	(Arcas et al., 2014)
RPA1	AAEL012826-PA	P27694	Reactome - HDR, MMR, BER, NER	NP_524274	(Arcas et al., 2014)
RPA2	AAEL007291-PA	P15927	Reactome - HDR, MMR, BER, NER	NP_610077	(Arcas et al., 2014)
RPA3	AAEL014250-PA	P35244	Reactome - HDR, MMR, BER, NER	NP_572737	(Arcas et al., 2014)
POLD1	AAEL027722-PA	P28340	Reactome - HDR, MMR, BER, NER	NP_524099	KEGG orthology - K02327
POLD2	AAEL007541-PB AAEL007541-PA	P49005	Reactome - HDR, MMR, BER, NER	NP_647659	KEGG orthology - K02328
POLD3	AAEL003935-PA	Q15054	Reactome - HDR, MMR, BER, NER	NP_001188816	KEGG orthology - K03504
POLD4	X	Q9HCU8	Reactome - HDR, MMR, BER, NER	X	X
LIG1	AAEL017566-PB AAEL017566-PC	P18858	Reactome - MMR, BER, NER	NP_611843.2	(Arcas et al., 2014)

## Sheet: Table S8. BER
BER proteins	A. aegypti	H. sapiens	Ref	D. melanogaster	Ref
SMUG	AAEL013286-PC	Q53HV7	Reactome - BER	NP_650609	KEGG orthology - K10800
UNG	X	P13051	Reactome - BER	X	X
MPG	X	P29372	Reactome - BER	X	X
MUTYH	X	Q9UIF7	Reactome - BER	X	X
MBD4	X	O95243	Reactome - BER	NP_731688	(Sekelsky, 2017)
TDG	X	Q13569	Reactome - BER	NP_001259060	KEGG orthology - K20813
OGG1	AAEL013179-PA AAEL008148-PA AAEL008148-PB	O15527.2	Reactome - BER	NP_572499	KEGG orthology - K03660
NTH	AAEL003906-PA	P78549	Reactome - BER	NP_610078	(Arcas et al., 2014)
NEIL1	X	Q96FI4	Reactome - BER	X	X
NEIL2	X	Q969S2	Reactome - BER	X	X
NEIL3	X	Q8TAT5	Reactome - BER	X	X
APTX	AAEL014945-PB AAEL014945-PC AAEL014945-PD	NP_001182177	KEGG orthology - K10863	NP_650805	KEGG orthology - K10863
TDP1	AAEL011629-PB AAEL011629-PC	Q9NUW8	Reactome - NHEJ	NP_523465	(Arcas et al., 2014)
PNKP	AAEL025882-PA	Q96T60	Reactome - BER	NP_649792	KEGG orthology - K08073
APE1	AAEL010781-PA AAEL010781-PB	P27695	Reactome - BER	NP_476841	KEGG orthology - K10771
APE2	X	Q9UBZ4	(Arcas et al., 2014)	X	X
HMGB1	AAEL011414-PE AAEL011414-PF	P09429	(Arcas et al., 2014)	NP_726110.1	(Arcas et al., 2014)
POLL	X	Q9UGP5	Reactome - NHEJ	X	X
POLB	X	P06746	Reactome - BER	X	X
PARP1	AAEL011815-PA	P09874	Reactome - HDR, BER, NER	NP_001104452	KEGG orthology - K10798
PARP2	X	Q9UGN5	Reactome - HDR, BER, NER	X	X
XRCC1	AAEL002782-PB	P18887	Reactome - BER, NER	NP_572217	(Arcas et al., 2014)
LIG3	X	P49916	Reactome - BER, NER	NP_650187	KEGG orthology - K10776
PCNA	AAEL012545-PA	P12004	Reactome - HDR, MMR, BER, NER	NP_476905	(Arcas et al., 2014)
RFC1	AAEL001324-PB	P35251	Reactome - HDR, BER, NER	NP_524229	(Arcas et al., 2014)
RFC2	AAEL020929-PA	P35250	Reactome - HDR, BER, NER	NP_523915	(Arcas et al., 2014)
RFC3	AAEL007581-PA AAEL024947-PA	P40938	Reactome - HDR, BER, NER	NP_609494	(Arcas et al., 2014)
RFC4	AAEL006788-PA	P35249	Reactome - HDR, BER, NER	NP_573245	(Arcas et al., 2014)
RFC5	AAEL009465-PA	P40937	Reactome - HDR, BER, NER	NP_609399	(Arcas et al., 2014)
RPA1	AAEL012826-PA	P27694	Reactome - HDR, MMR, BER, NER	NP_524274	(Arcas et al., 2014)
RPA2	AAEL014250-PA	P15927	Reactome - HDR, MMR, BER, NER	NP_610077	(Arcas et al., 2014)
RPA3	AAEL007291-PA	P35244	Reactome - HDR, MMR, BER, NER	NP_572737	(Arcas et al., 2014)
FEN1	AAEL005870-PB	P39748	Reactome - BER	NP_523765	KEGG orthology - K04799
POLE	AAEL002800-PA	Q07864	Reactome - HDR, BER, NER	NP_524462	KEGG orthology - K02324
POLE2	AAEL002785-PA	P56282	Reactome - HDR, BER, NER	NP_647995	KEGG orthology - K02325
POLE3	AAEL001764-PA	Q9NPF9	Reactome - HDR, BER, NER	NP_476646	KEGG orthology - K02326
POLE4	AAEL010085-PA	Q9NR33	Reactome - HDR, BER, NER	NP_001163253	KEGG orthology - K03506
POLD1	AAEL027722-PA	P28340	Reactome - HDR, MMR, BER, NER	NP_524099	KEGG orthology - K02327
POLD2	AAEL007541-PB AAEL007541-PA	P49005	Reactome - HDR, MMR, BER, NER	NP_647659	KEGG orthology - K02328
POLD3	AAEL003935-PA	Q15054	Reactome - HDR, MMR, BER, NER	NP_001188816	KEGG orthology - K03504
POLD4	X	Q9HCU8	Reactome - HDR, MMR, BER, NER	X	X
LIG1	AAEL017566-PB AAEL017566-PC	P18858	Reactome - MMR, BER, NER	NP_611843.2	(Arcas et al., 2014)

## Sheet: Table S9. NER
NER proteins	A. aegypti	H. sapiens	Ref	D. melanogaster	Ref
XPC	AAEL003897-PB AAEL003893-PA AAEL018259-PB AAEL003868-PA	Q01831	Reactome - NER	NP_476862	(Arcas et al., 2014)
HR23B	AAEL002077-PA	P54727	Reactome - NER	P54727	(Arcas et al., 2014)
CETN2	X	P41208	Reactome - NER	X	X
RBX1	AAEL004691-PA AAEL004691-PB	P62877	Reactome - NER	NP_569852	(Arcas et al., 2014)
CUL4A	AAEL003466-PC AAEL003466-PD AAEL003466-PE AAEL003466-PF AAEL003466-PG AAEL003466-PH AAEL003466-PI AAEL003466-PJ AAEL003466-PK	Q13619	Reactome - NER	NP_001163084	(Arcas et al., 2014)
DDB1	AAEL002407-PB	Q16531	Reactome - NER	NP_650257	XP_396048.2 [Apis mellifera]
DDB2	X	Q92466	Reactome - NER	X	X
ERCC6 (CSB)	X	Q03468	Reactome - NER	X	X
ERCC8 (CSA)	X	Q13216	Reactome - NER	X	X
CDK7	AAEL001038-PA	P50613	Reactome - NER	NP_511044	KEGG orthology - K02202
MNAT1	AAEL008850-PA	P51948	Reactome - NER	NP_610605	KEGG orthology - K10842
CCNH	AAEL013248-PE AAEL013248-PF AAEL013248-PG	P51946	Reactome - NER	NP_524207	(Arcas et al., 2014)
XPB (ERCC3)	AAEL013205-PA	P19447	Reactome - NER	NP_001137931	(Arcas et al., 2014)
XPD (ERCC2)	AAEL000404-RA AAEL025524-RA	P18074	Reactome - NER	NP_726036	(Arcas et al., 2014)
TFIIH1	AAEL012750-PA AAEL012750-PB	P32780	Reactome - NER	NP_001246321	KEGG orthology - K03141
TFIIH2	AAEL007056-PA	Q13888	Reactome - NER	NP_649427	(Arcas et al., 2014)
TFIIH3	AAEL012523-PA	Q13889	Reactome - NER	NP_608574	KEGG orthology - K03143
TFIIH4	AAEL006356-PA	Q92759	Reactome - NER	NP_648780	KEGG orthology - K03144
TTDA	AAEL019792-PA	Q6ZYL4	Reactome - NER	NP_001137791	KEGG orthology - K10845
XPA	AAEL011057-PA	P23025	Reactome - NER	NP_476866	(Arcas et al., 2014)
RPA1	AAEL012826-PA	P27694	Reactome - HDR, MMR, BER, NER	NP_524274	(Arcas et al., 2014)
RPA2	AAEL014250-PA	P15927	Reactome - HDR, MMR, BER, NER	NP_610077	(Arcas et al., 2014)
RPA3	AAEL007291-PA	P35244	Reactome - HDR, MMR, BER, NER	NP_572737	(Arcas et al., 2014)
ERCC1	AAEL022595-PA	P07992	Reactome - NER	NP_477468	(Arcas et al., 2014)
XPF (ERCC4)	AAEL002098-PA	Q92889	Reactome - NER	NP_525068	(Arcas et al., 2014)
XPG (ERCC5)	AAEL026470-PA AAEL026470-PB	P28715	Reactome - NER	NP_001027230	(Arcas et al., 2014)
PCNA	AAEL012545-PA	P12004	Reactome - HDR, MMR, BER, NER	NP_476905	(Arcas et al., 2014)
RFC1	AAEL001324-PB	P35251	Reactome - HDR, BER, NER	NP_524229	(Arcas et al., 2014)
RFC2	AAEL020929-PA	P35250	Reactome - HDR, BER, NER	NP_523915	(Arcas et al., 2014)
RFC3	AAEL007581-PA AAEL024947-PA	P40938	Reactome - HDR, BER, NER	NP_609494	(Arcas et al., 2014)
RFC4	AAEL006788-PA	P35249	Reactome - HDR, BER, NER	NP_573245	(Arcas et al., 2014)
RFC5	AAEL009465-PA	P40937	Reactome - HDR, BER, NER	NP_609399	(Arcas et al., 2014)
POLD1	AAEL027722-PA	P28340	Reactome - HDR, MMR, BER, NER	NP_524099	KEGG orthology - K02327
POLD2	AAEL007541-PB AAEL007541-PA	P49005	Reactome - HDR, MMR, BER, NER	NP_647659	KEGG orthology - K02328
POLD3	AAEL003935-PA	Q15054	Reactome - HDR, MMR, BER, NER	NP_001188816	KEGG orthology - K03504
POLD4	X	Q9HCU8	Reactome - HDR, MMR, BER, NER	X	X
POLE	AAEL002800-PA	Q07864	Reactome - HDR, BER, NER	NP_524462	KEGG orthology - K02324
POLE2	AAEL002785-PA	P56282	Reactome - HDR, BER, NER	NP_647995	KEGG orthology - K02325
POLE3	AAEL001764-PA	Q9NPF9	Reactome - HDR, BER, NER	NP_476646	KEGG orthology - K02326
POLE4	AAEL010085-PA	Q9NR33	Reactome - HDR, BER, NER	NP_001163253	KEGG orthology - K03506
POLK	X	Q9UBT6	Reactome - HDR, NER	X	X
XRCC1	AAEL002782-PB	P18887	Reactome - BER, NER	NP_572217	(Arcas et al., 2014)
LIG1	AAEL017566-PB AAEL017566-PC	P18858	Reactome - MMR, BER, NER	NP_611843.2	(Arcas et al., 2014)
LIG3	X	P49916	Reactome - BER, NER	NP_650187	KEGG orthology - K10776
INO80	AAEL012355-PB
INO80B	AAEL014237-PA
INO80C	AAEL001805-PA
INO80D	AAEL025976-PA AAEL025976-PB AAEL025976-PC
INO80E	AAEL002139-PA
ACTL6A	AAEL011317-PA
ACTR5	AAEL002822-PA
ACTR8	AAEL010762-PA AAEL010762-PB
NFRKB	AAEL022135-PB
MCRS1	AAEL000594-PA
TFPT	X
RUVBL1	AAEL004686-PA
YY1	AAEL022478-PA AAEL022478-PB
GPS1	AAEL021784-PA
COPS2	AAEL005730-PA
COPS3	AAEL002271-PA
COPS4	AAEL001874-PA
COPS5	AAEL022505-PA
COPS6	AAEL014282-PA
COPS7A	X
COPS7B	AAEL000635-PA AAEL000635-PC
COPS8	AAEL007821-PA
PARP1	AAEL011815-PA
PARP2	X
POLR2A	AAEL017363-PA
POLR2B	AAEL017156-PA
POLR2C	AAEL008755-PA
POLR2D	AAEL006661-PA
POLR2E	AAEL011087-PA
POLR2F	AAEL003552-PA
POLR2G	AAEL003401-PA
POLR2H	AAEL000677-PA
POLR2I	AAEL001831-PA
POLR2J	AAEL013700-PA
POLR2L	AAEL014831-PA
XAB2	AAEL025600-PA
PRPF19	AAEL015199-PB
PPIE	AAEL007273-PA
AQR	AAEL019447-PA
ZNF830	X
ISY1	AAEL007203-PA
EP300	AAEL017391-PA AAEL017391-PB AAEL017391-PC AAEL017391-PD AAEL017391-PE AAEL017391-PF AAEL017391-PG
UBA52	AAEL006511-PA
UBB	AAEL003888-PA AAEL003888-PC
UBC9	AAEL025779-PA AAEL027903-PA
UBE2I	X
RPS27A	AAEL013536-PB AAEL013536-PC AAEL013536-PD
UVSSA	X
USP7	AAEL019825-PA AAEL019825-PB AAEL019825-PC AAEL019825-PD AAEL019825-PE AAEL019825-PF
HMGN1	X
TCEA1	AAEL001496-PA AAEL001496-PB
CHD1L	AAEL003968-PA AAEL004716-PA AAEL004716-PB
SUMO1	X
SUMO2	X
SUMO3	AAEL015064-PB
PIAS1	AAEL015099-PE AAEL015099-PF
PIAS3	X
RNF111	X
UBE2N	AAEL014642-PB
UBE2V2	AAEL011873-PA
USP45	AAEL018212-PA
POLR2K	AAEL017317-PB
ELL	AAEL006035-PB AAEL006035-PC AAEL006035-PD AAEL006035-PE AAEL006035-PF AAEL006035-PG AAEL006035-PH AAEL006035-PI AAEL006035-PJ AAEL006035-PK AAEL006035-PL AAEL006035-PM

## Sheet: Table S10. direct repair
Direct repair proteins	A. aegypti	H. sapiens	Ref	D. melanogaster	Ref
CPD	AAEL001787-PA AAEL001787-PB AAEL001787-PC AAEL001787-PD AAEL001787-PE	X	X	Q24443	UniProtKB - Q24443
PHR64	AAEL001175-PA	X	X	NP_001260632	KEGG orthology - K02295
CRY1	AAEL004146-PA	Q16526	Reactome - Circadian clock	NP_732407	KEGG orthology - K02296
CRY2	AAEL011967-PA	Q49AN0	Reactome - Circadian clock	X	X
MGMT	X	P16455	Reactome - DNA Damage Reversal	NP_001303422	KEGG orthology - K00567
ALKBH2	X	Q6NS38	Reactome - DNA Damage Reversal	X	X
ALKBH3	X	Q96Q83	Reactome - DNA Damage Reversal	X	X
